# Supplementary material for: Investigation of Chlorella pyrenoidosa Protein as a Source of Novel Angiotensin I-Converting Enzyme (ACE) and Dipeptidyl Peptidase-IV (DPP-IV) Inhibitory Peptides
Source: Nutrients. 2021 May 12;13(5):1624. doi: 10.3390/nu13051624 (PMC8151766; doi:10.3390/nu13051624)
Supplement: Supplementary file 1 [file nutrients-13-01624-s001.zip]

Archive with 1 entries (1 files):
- nutrients-1200622-supplementary.pdf
